# Supplementary material for: A Prognostic Score for Patients with Intermediate-Stage Hepatocellular Carcinoma Treated with Transarterial Chemoembolization
Source: PLoS One. 2015 Apr 28;10(4):e0125244. doi: 10.1371/journal.pone.0125244 (PMC4412579; doi:10.1371/journal.pone.0125244)
Supplement: S1 Table — (XLSX) [file pone.0125244.s002.xlsx]

## Sheet: Validation set
Patients No.	Gender	HBV	HCV	Alcohol	Age	Pretreatment	Child-Pugh	T-BIL	ALB	AFP	Tumor size	Tumor nubmer	Bi / Uni lobar	OS (M)	Event
1	M	0	1	0	61	0	5	2.6	3.6	4444	56	>10	1	16	1
2	M	0	1	0	83	1	6	0.6	3.6	88.3	26	4	1	22.3	1
3	M	0	1	0	68	0	5	0.8	3.6	643	55	>10	1	7.76667	1
4	M	0	1	0	60	1	9	1.7	2.7	59.8	10	4	1	15.3667	1
5	F	0	0	0	76	0	6	0.6	3	14.56	32	4	1	22.6667	1
6	M	0	1	0	74	0	8	1	2.5	253.02	150	2	1	3.9	1
7	M	0	1	0	79	0	5	0.7	4.1	10882	50	2	1	32.7	1
8	F	0	1	0	75	0	8	2.5	3.2	3386	54	>10	1	8.5	1
9	M	0	1	0	68	1	5	0.8	4.5	2.53	46	7	1	55.5333	1
10	F	0	0	0	79	0	7	1.5	2.6	104440	50	4	1	2.46667	1
11	M	0	1	0	70	0	5	0.6	4	8.56	45	2	0	105.333	1
12	M	0	1	0	71	0	5	0.5	3.9	10	55	1	0	41.7	1
13	F	0	1	0	70	1	7	2.6	3.5	5.9	32	9	0	11.6667	1
14	M	0	0	1	71	1	5	0.7	4.5	6158	20	>10	1	18.8667	1
15	M	0	1	0	56	0	5	1.3	3.6	29	50	2	1	15.6333	1
16	M	1	1	0	71	1	6	0.9	3	51.4	10	4	0	16.3333	1
17	F	0	1	0	80	1	6	0.9	3.1	188.6	10	4	1	15.3	1
18	M	0	1	0	71	0	5	0.9	3.6	10	72	4	1	21.0667	1
19	M	1	0	0	61	0	7	2.3	3.3	1517	80	2	1	31.2	1
20	M	0	1	0	70	1	8	1.4	2.4	0.06	15	>10	1	11.2333	1
21	M	0	1	0	74	1	6	1.1	2.6	15.3	15	8	0	7.2	1
22	M	0	1	0	69	1	5	1.4	3.4	7.6	15	4	0	37.0667	1
23	M	0	1	0	74	1	5	1.6	3.5	1.2	14	4	1	23.6333	1
24	M	0	0	1	60	1	6	0.8	2.9	39.99	19	>10	1	4.46667	1
25	M	0	0	0	65	1	5	1	4.2	63.36	10	4	0	16.4667	1
26	M	0	1	0	75	1	5	1.4	3.8	20	20	>10	1	19.5333	1
27	F	0	1	0	72	1	6	1.1	3.3	44.9	10	4	1	30.3667	0
28	F	0	1	0	67	1	7	2.5	2.9	78	25	4	1	10.7333	1
29	F	0	1	0	69	0	8	0.8	2.6	43	36	2	0	21.8333	1
30	M	0	1	0	72	0	9	1.6	2.5	0	108	1	0	11.0667	1
31	M	0	1	0	73	0	6	1.2	3.2	33	44	6	1	27.6667	1
32	F	0	0	0	74	0	5	1.3	3.2	36	63	2	0	45.3	1
33	M	0	1	1	63	0	7	1.3	3.4	118	35	3	0	17.4333	1
34	F	0	1	0	79	1	7	1.4	3.1	21	10	>10	1	16.9333	1
35	F	0	0	1	64	0	8	2.4	2.4	18.97	55	4	1	14	1
36	M	0	1	0	67	1	5	0.9	3.6	29	18	4	1	23.4333	1
37	M	0	1	0	58	1	5	1.1	3.5	15	76	2	0	5.4	0
38	M	0	1	0	65	1	5	1.5	4.1	44	42	>10	1	19.2333	1
39	M	0	1	0	82	0	5	1.3	2.9	26.1	10	>10	1	34.7333	1
40	M	0	1	0	73	1	5	0.8	3.7	37	18	4	0	47.1	1
41	M	0	0	1	75	0	5	1.3	4.4	11	70	10	1	22.5333	1
42	F	0	1	0	73	0	6	0.9	3	68.4	75	10	1	0.233333	1
43	M	0	1	0	77	1	5	0.7	3.6	102.4	10	4	0	20.5	1
44	M	0	0	1	73	0	9	3.6	3	25	85	1	0	9.86667	1
45	M	1	0	0	60	1	6	1.2	2.8	482	10	4	1	38.3333	1
46	M	0	1	0	84	1	5	0.8	4.1	0	15	4	0	62.8667	1
47	M	0	1	0	77	1	5	1.7	3.6	4.5	15	4	0	29.7667	1
48	M	0	1	0	70	1	6	1.6	3.3	342	15	4	0	16.6	1
49	M	0	1	0	77	0	9	3.9	3.2	15	22	4	0	7.73333	1
50	M	0	1	0	72	0	6	1.5	3.1	78	40	10	1	20.5	1
51	M	0	1	0	55	0	5	0.6	3.7	8884	35	2	0	41.6333	1
52	M	0	1	0	75	1	5	0.9	3.2	5.7	64	2	0	16.7667	1
53	M	0	1	0	63	1	7	1.4	2.9	873.52	15	4	1	15.3	1
54	M	0	1	0	83	1	6	1	3.1	71.6	15	4	1	20.3667	1
55	M	0	1	1	71	0	6	0.9	3.5	63.12	40	2	0	100.8	0
56	F	0	1	0	71	1	5	1.3	3.9	153	46	8	1	4.26667	1
57	F	0	1	0	61	1	6	1.5	3.5	1722	41	2	0	24.1667	1
58	M	0	0	1	66	0	7	1.3	3.4	42	130	2	1	11	1
59	M	0	1	0	81	1	6	0.8	4	146	48	>10	1	3.36667	1
60	M	0	0	1	81	1	6	0.8	3.3	5.84	10	6	1	13.3333	1
61	F	0	1	0	81	1	6	1.6	3.3	107	12	6	1	20.5333	0
62	M	0	1	0	76	1	7	0.6	2.6	0	10	5	1	20.5	1
63	M	1	0	0	65	0	5	1.6	3.8	704	15	5	1	16.7667	1
64	M	1	0	0	54	1	5	1.2	4	25.64	10	4	1	23.0667	1
65	M	0	1	0	67	1	6	1.4	3.6	27.3	35	2	0	16.3	1
66	M	0	1	0	68	1	6	1.7	3.5	4.4	20	6	0	35.1	1
67	M	0	0	1	53	0	6	0.6	2.9	5.86	49	3	1	29.8	1
68	F	0	1	0	75	1	6	1.9	3.3	24	14	4	1	32.0667	1
69	M	0	1	0	60	0	6	1.6	2.8	1524	44	5	1	25.5667	1
70	F	0	1	0	69	1	7	1.6	2.6	244	33	5	1	12.8333	0
71	M	0	1	0	77	0	5	1.3	3.4	7.1	70	1	0	36.2667	1
72	M	1	0	0	55	0	7	4.1	2.8	1962	35	4	0	59.7	1
73	M	0	1	0	75	1	8	2.2	2.6	5.7	18	4	1	27.5	1
74	M	0	1	0	68	1	5	0.7	4.6	32.6	38	2	1	31.1333	1
75	M	0	1	1	70	0	5	1.6	3.7	257	50	4	1	29.3667	1
76	M	0	1	0	68	0	9	1.8	3.2	0	96	1	0	3	1
77	M	0	1	0	80	0	6	0.5	3	3.53	51	1	0	61.7	0
78	M	0	0	1	64	1	5	0.8	3.8	5.16	20	5	1	27.6667	1
79	F	0	1	0	72	0	6	1.2	3.4	390.34	28	4	0	62.3667	1
80	M	0	1	0	71	1	6	1.2	3.2	129.15	10	>10	1	18.1	1
81	F	0	1	0	71	0	6	1.8	3.4	34.9	34	3	0	52.7333	1
82	F	0	1	0	71	1	5	1.4	3.7	823.32	25	4	1	19.3	1
83	F	0	0	0	71	0	6	1.4	3.4	0	30	>10	1	18.2	1
84	F	0	1	0	75	0	6	0.7	3.3	444.05	10	>10	1	1.33333	0
85	M	1	0	0	61	1	5	1.1	4.5	4.4	20	4	0	83.5333	0
86	M	1	0	0	67	0	5	1	4.2	9043	75	3	0	6.93333	1
87	M	0	1	0	69	0	5	0.9	3.6	6343	22	6	1	23.3333	1
88	F	0	1	0	80	0	5	0.9	4.2	5.71	35	4	0	22.7	0
89	M	0	1	1	62	0	5	0.5	3.5	1314.77	20	>10	1	11.1667	1
90	M	0	1	0	75	1	6	0.7	3.3	14.79	10	4	1	20.9667	1
91	M	0	1	0	66	0	5	0.8	3.6	29	46	2	1	79.8	0
92	M	0	1	0	65	1	6	1.7	2.8	76	18	4	1	23.8	1
93	F	0	1	0	76	1	6	1.2	3.3	336	31	4	0	10.6667	1
94	F	0	1	0	78	1	6	1.8	3.5	17	18	5	1	17.5667	1
95	M	0	1	0	77	0	5	1.3	3.6	5116	45	2	0	31.9	1
96	F	0	1	0	73	0	9	1.6	2.3	5845	51	2	0	3.43333	1
97	M	0	0	1	78	1	6	1.9	3.4	156.65	24	4	0	38.2	1
98	M	0	1	0	79	1	5	1.4	3.7	12	20	6	0	25.8	1
99	F	0	1	0	82	1	6	1.4	3	28	14	6	1	38.2333	1
100	M	0	1	0	75	0	5	0.7	4	0	15	4	0	62.3667	0
101	F	0	1	0	74	1	7	1.9	2.5	26.5	23	4	0	8.6	1
102	M	0	1	0	75	0	9	2.3	2.2	191	40	3	0	9.56667	1
103	F	0	0	0	77	1	5	1.3	4.1	3	16	4	1	19.7	1
104	F	0	1	0	72	0	8	1.7	2.2	40.62	31	2	0	16.6	1
105	M	0	1	0	79	0	8	1.2	3.1	0	85	2	1	3.96667	1
106	M	0	0	1	65	0	6	0.7	2.9	0	31	2	0	46.0667	1
107	M	0	1	0	63	1	7	1.6	3	8580	88	5	1	5.13333	0
108	F	0	1	0	70	1	9	2.1	2.8	4550	51	1	1	5.36667	1
109	F	0	1	0	61	0	6	1.5	3.2	105.5	51	1	0	73.2667	0
110	M	0	0	1	71	0	8	1.7	2.4	7.68	15	4	1	29.9333	1
111	F	0	0	0	64	0	7	2.6	2.9	10.28	42	2	0	44.3	1
112	M	0	0	0	80	0	6	0.6	3.3	84071	70	4	0	2.13333	1
113	M	0	1	0	79	1	5	0.6	3	21	12	4	1	24.6	1
114	F	0	1	0	83	1	6	0.9	3.3	519	24	4	1	18.7333	1
115	F	0	1	0	71	1	7	0.4	2.6	82.11	29	7	1	15.7333	1
116	M	0	1	0	58	0	6	0.5	3.2	113032	50	>10	1	13.7333	1
117	M	0	1	0	67	1	7	1.9	2.9	38.2	41	2	0	26.1667	1
118	M	0	1	0	57	1	5	0.8	4.3	33.4	12	4	1	35.2	1
119	F	1	0	0	62	1	7	1.5	2.7	15.7	16	4	1	15.2	1
120	M	0	1	0	69	1	6	1.2	2.9	109.66	15	4	1	12.7667	1
121	M	0	0	1	83	0	6	0.4	2.8	256.43	45	3	0	14.5	1
122	M	0	1	0	65	0	5	1.1	3.8	619.8	59	3	0	33.3333	1
123	M	0	1	0	76	1	7	1.9	2.8	1.8	14	4	0	15.2667	0
124	F	0	1	0	78	0	8	2.1	2.8	22.85	39	4	1	5.66667	1
125	M	0	1	0	74	1	7	0.8	2.6	2	10	>10	1	4.76667	1
126	M	0	1	0	68	0	5	0.8	4.4	5845	142	>10	1	5.33333	1
127	F	0	1	0	70	1	5	2.2	3.6	5659	22	4	0	31.5333	1
128	F	0	1	0	77	0	5	1.2	3.6	19.47	47	2	1	23.7333	1
129	M	0	1	0	73	1	5	1.1	3.9	28	19	4	0	27.8	1
130	M	0	1	0	75	1	5	1.1	3.6	7.83	31	2	0	48.8	0
131	M	0	1	0	80	1	5	0.8	3.3	321	16	>10	1	20.7667	1
132	M	0	1	0	77	1	5	0.4	3.4	18828	52	1	0	3.53333	0
133	M	0	1	0	53	1	6	2.5	4.1	51.4	33	3	0	11.0667	1
134	F	0	1	0	71	1	8	2.4	2.7	31700	62	3	1	3.8	1
135	M	0	1	0	74	1	5	0.8	3.7	17	15	4	1	9.43333	1
136	M	0	1	0	66	0	5	0.7	3.7	800.9	60	2	0	3.06667	1
137	M	0	1	0	70	0	5	1.6	3.6	191.53	58	1	0	41.3333	0
138	F	0	1	0	84	0	6	1.4	3.5	10	33	3	0	57.6333	0
139	M	0	0	1	55	0	7	1.9	2.4	10000	40	>10	1	2.23333	1
140	M	0	0	1	59	0	7	2.1	3.6	3.51	79	1	0	19.9333	1
141	F	0	0	0	89	1	9	4	2.7	5	20	4	1	7.2	1
142	M	0	0	1	87	1	6	1.2	3.6	2689	52	>10	1	3.8	1
143	F	0	0	0	83	0	6	0.7	2.5	4.16	55	1	0	38.2	0
144	M	0	1	0	78	1	5	0.5	3.8	298	12	4	0	17.9667	1
145	M	0	1	0	65	0	9	0.6	2.8	4058	150	2	1	2.43333	1
146	M	0	1	0	74	1	5	0.4	4.2	7.55	15	>10	1	10	1
147	F	0	1	0	72	0	6	1	3.4	0	36	2	0	51.2	0
148	M	0	1	0	74	1	6	1.2	2.9	54.7	18	5	0	23.8333	1
149	M	0	1	0	79	0	6	1.2	2.8	9.59	50	4	0	33.8667	1
150	F	0	1	0	68	0	8	1.2	3.2	136	80	>10	0	8.3	1
151	M	0	1	0	82	1	5	0.5	3.9	40	31	2	0	17.7	0
152	M	0	1	1	70	0	7	1.6	2.8	61.53	27	4	1	1.9	0
153	M	0	1	0	78	1	6	0.6	3.5	2.3	50	4	0	48.0667	0
154	F	0	1	0	85	1	6	1.3	3.1	240	22	7	0	22.7333	1
155	M	0	1	1	63	0	7	0.8	3.2	1.51	37	2	1	32.3	0
156	F	0	1	0	76	0	7	0.9	2.7	3.9	28	4	1	2.9	0
157	M	0	1	0	79	1	8	2.5	2.3	8	36	>10	1	4.46667	0
158	F	0	0	0	70	1	8	2.3	2.6	18.64	36	>10	1	9.5	1
159	M	0	1	0	70	1	5	1.3	4.7	73	18	4	1	45.6333	0
160	M	0	1	1	52	0	8	0.6	2.6	595.49	31	2	1	9.8	1
161	M	0	0	1	79	1	5	1.8	3.7	70.97	10	8	0	6.63333	1
162	M	0	1	0	57	0	7	2.1	3.2	20.3	36	5	1	19.0667	1
163	M	0	0	1	76	1	5	1	4.1	7062	60	>10	1	6.03333	1

## Sheet: Training set
Patients No.	Gender	HBV	HCV	Alcohol	Age	Pretreatment	Child-Pugh	AFP	AST	T-BIL	Alb	Cre	CRP	Tumor size	Tumor nubmer	Bi / Uni lobar	OS (M)	Event
1	M	0	1	0	72	0	5	85260	62	1.5	4.2	0.63	0.1	45	2	0	11.9667	0
2	M	0	1	0	75	0	5	26.4	58	1.1	3.9	0.8	0.1	28	4	0	8.83333	0
3	M	2	0	0	74	0	6	14.8	45	0.6	3.5	0.69	0.1	34	3	1	13.8667	0
4	F	0	1	0	72	1	6	612	107	1.4	3.4	0.73	0.1	10	4	1	7.43333	0
5	M	0	0	0	57	0	5	239.3	84	0.7	4.1	0.68	1.2	70	5	0	56.3	1
6	M	0	1	0	63	1	6	81.7	135	1.3	3.4	0.56	0.3	22	5	1	13.1333	0
7	M	2	0	0	65	1	6	458	57	1.9	3.3	0.92	0.1	25	6	1	15.3333	1
8	M	0	1	0	60	0	6	1545	82	1.1	3.4	0.67	0.1	20	7	1	57.8667	1
9	F	0	1	0	72	1	6	81.8	64	0.8	3	0.65	0.6	45	2	0	7.76667	0
10	M	0	1	0	66	0	6	33	120	0.9	3.4	0.77	0.1	33	5	1	57.4	1
11	M	0	0	0	61	1	5	805	34	0.6	3.8	0.7	0.1	25	4	0	89.1667	1
12	M	0	1	0	73	1	6	36.3	71	0.4	2.8	1.38	0.1	22	4	1	20.0333	0
13	M	0	1	0	73	1	6	106.4	43	1.2	3.1	0.79	0.1	14	4	1	14.7667	0
14	M	0	1	0	64	1	5	56.2	116	1.1	3.7	0.63	0	40	4	1	8.7	0
15	M	0	1	0	55	1	7	2835	72	2.9	3	0.74	0.1	20	4	0	15.1333	1
16	M	0	1	1	67	1	5	23.6	66	0.9	4	0.57	0	37	3	0	26.3333	0
17	M	0	0	1	72	0	5	19.4	76	0.8	4.2	0.96	0.3	33	>10	0	15.0333	1
18	F	0	1	0	65	1	5	428	44	0.9	4.1	0.58	0.2	37	3	1	13.6333	1
19	M	0	0	1	65	1	7	106.4	52	1.8	3.3	0.45	0.4	38	3	0	13.9333	0
20	Ｆ	0	1	0	67	1	5	4763	49	1.6	3.9	0.73	0.1	38	3	1	36.9667	1
21	M	0	1	0	65	1	6	43.9	84	1.3	3.4	0.56	0.1	40	3	0	8.3	1
22	M	0	1	0	67	1	6	152.1	132	0.7	3.5	0.91	0.1	70	4	1	24.3333	0
23	M	0	1	0	72	0	6	140.8	135	0.8	3.5	1.12	0.6	38	2	0	11.5333	0
24	Ｆ	0	1	0	66	0	5	457.5	61	0.9	3.9	0.58	0.1	22	4	0	41.9	1
25	M	0	1	0	79	0	6	5.1	31	0.6	3.3	0.86	0.1	28	4	0	58.0333	1
26	M	0	0	1	72	1	6	171	47	1.2	3.3	0.53	0.2	58	1	0	19.7	1
27	M	0	0	0	46	0	5	927.3	38	0.7	4.1	0.74	0.4	59	2	0	23.7333	1
28	M	0	1	1	56	0	5	23.7	57	1.5	3.8	0.66	0.1	35	2	0	24.2	1
29	M	0	1	0	63	1	5	20.1	65	0.9	3.6	0.57	0.1	40	2	1	19.2333	0
30	M	0	1	1	73	0	5	93.8	90	1.2	3.8	0.72	0.1	21	>10	1	18.2667	1
31	M	0	1	0	68	1	7	73.2	69	1.6	2.4	0.87	0.2	33	4	1	13.5	1
32	M	0	1	0	72	1	7	93.1	66	1.1	2.3	0.38	0	28	10	1	22.5667	1
33	M	0	1	0	70	0	5	39	63	0.8	3.7	0.76	0.1	32	3	0	68.6	1
34	M	2	0	0	63	1	6	12.4	44	0.7	3.2	0.6	0.1	34	5	0	1.43333	0
35	M	0	1	0	70	1	5	7.6	133	1	3.2	0.76	0.1	41	2	0	18.9667	0
36	M	0	1	0	74	0	7	47680	79	2.1	2.7	0.48	0.5	70	1	0	30.3	0
37	M	0	1	0	63	1	9	3923	53	2.6	2.7	0.71	0.8	33	3	0	8.63333	1
38	F	0	0	0	77	0	7	12.1	43	2.8	3.3	0.56	0.1	95	1	0	0.633333	0
39	F	0	1	0	72	1	5	141.3	69	1.4	3.6	0.7	0.1	12	>10	1	29.6667	1
40	M	0	0	0	72	1	5	3.9	14	0.8	4.3	0.64	0.2	34	3	0	24.1	1
41	M	2	0	0	48	1	5	227.4	44	1.4	4.1	0.64	0.2	44	3	0	16.3333	1
42	M	0	1	0	62	0	6	64	94	1.2	2.9	1.27	0.8	42	2	0	13.4667	1
43	M	0	1	0	67	1	6	82	71	0.8	3.2	0.85	0	31	3	0	24.1	1
44	M	2	0	0	60	0	5	1013.5	59	1.1	3.9	0.74	1.2	147	1	0	109.2	0
45	M	0	1	0	65	1	5	15.3	69	0.6	3.8	0.67	0.1	10	5	1	97.8	1
46	F	0	1	0	79	0	6	9944	113	1.3	2.9	0.48	0.7	45	>10	0	5.63333	0
47	F	1	1	0	48	0	5	8	32	0.6	4.1	0.5	0.1	36	2	1	9.6	0
48	M	0	1	0	68	1	6	36.6	62	1.5	3.3	0.58	0	40	3	1	32.6	0
49	M	0	1	1	67	1	5	28.6	93	1.2	4	0.66	0.1	60	3	1	11.4333	1
50	M	0	0	1	69	0	5	3034	54	1.5	4.5	0.83	0.4	26	>10	1	22.8333	1
51	M	0	1	0	63	0	5	19.4	39	0.6	3.8	0.67	0.1	54	2	0	28.5	1
52	F	0	1	0	78	1	5	6609	80	0.8	3.8	0.64	0.1	24	>10	1	9.16667	1
53	M	0	1	0	70	0	5	1489.7	77	0.7	3.6	1.03	0	34	2	1	0.5	0
54	M	0	1	0	71	0	5	9.1	158	1.5	3.9	0.62	0.7	41	3	0	12.1333	1
55	M	0	1	1	56	0	6	31.9	105	2.3	3.9	0.81	0.2	67	1	0	61.6	0
56	M	0	1	0	76	1	6	7.5	41	0.4	3.5	1.09	0.1	23	4	1	14.2333	0
57	M	0	1	0	79	0	5	221.9	30	0.6	4	0.89	0.1	46	2	0	18.1333	1
58	M	0	1	0	71	1	6	194.6	142	1.1	3.3	0.84	0.1	20	5	1	14.7	1
59	M	0	1	1	67	1	5	41.3	98	1	4	0.82	0	21	4	1	22.8	0
60	M	0	1	0	57	1	6	3.4	107	0.7	3	0.63	0.4	25	4	0	19.8667	0
61	M	0	1	0	61	0	5	226.2	34	0.7	4	0.52	3.3	22	5	1	98.2667	0
62	F	0	1	0	74	1	6	36.1	55	1.3	3.2	0.52	0	16	4	0	42.0667	0
63	F	0	1	0	62	1	8	1813	100	2.8	3	1.15	0.8	45	3	1	3.1	0
64	F	0	1	0	76	1	6	100.3	72	0.9	3.3	0.6	0	31	3	0	32.2667	1
65	F	0	1	0	75	1	7	287	42	1.4	2.8	0.85	0	27	4	0	8.9	1
66	M	0	1	0	70	1	6	63.4	88	1.3	3.5	0.66	0.1	18	5	1	17.2667	1
67	M	2	0	0	64	1	6	28.1	64	1.6	3.5	0.71	0.6	18	4	1	32.0667	1
68	M	0	1	0	73	1	6	21.6	104	0.8	3.3	0.66	0.1	18	>10	1	11.5333	1
69	M	0	1	0	78	0	5	2390	53	1.2	4	0.88	0.2	58	3	0	36.6667	0
70	M	0	1	1	72	1	5	15.7	123	0.9	4.1	0.6	0.1	21	4	0	89.7	0
71	M	0	1	0	82	1	6	14.9	169	1,8	2.8	1.05	0.4	40	7	0	15	1
72	M	0	1	0	80	1	6	209.8	20	0.4	3.5	0.75	0.2	40	3	0	5	1
73	M	0	1	0	76	1	9	12.6	35	2.2	2.4	0.79	0.2	10	>10	1	4.46667	1
74	M	1	0	0	67	1	6	2.7	62	1.4	2.8	0.68	0.6	15	4	0	27.8333	1
75	F	0	1	0	71	1	6	14640	53	1.1	2.8	0.54	0.1	23	7	1	45.5333	1
76	M	0	1	0	71	0	7	931	58	1.2	3.4	1.12	0.1	51	2	0	14.7	1
77	M	0	1	0	70	0	5	1390.9	37	0.5	4	0.72	0.1	40	4	0	30.3667	1
78	M	0	1	0	75	1	6	14.7	46	0.5	3.4	0.66	0.1	51	1	0	29.7	0
79	M	0	1	0	57	0	5	50.5	55	1	3.6	0.66	0.1	36	2	0	82.6	0
80	M	0	0	0	76	0	6	8.9	42	0.7	3.4	1.25	0.4	28	4	1	9.7	1
81	F	0	1	0	70	1	6	31.7	62	1.6	3.3	0.48	0.1	15	>10	1	2.03333	0
82	M	0	1	0	74	1	5	223	86	1.7	3.6	1	0.1	29	5	1	49.5667	1
83	M	0	1	0	62	1	5	9.3	28	0.8	3.7	1.02	0.3	17	4	0	28.8333	1
84	M	0	0	1	69	1	5	15.8	48	0.9	4.6	0.94	0.2	38	5	1	34.0333	1
85	M	0	1	0	78	1	5	3	100	0.6	3.6	0.74	0.1	43	>10	1	8.33333	1
86	M	0	1	0	68	1	6	27.4	66	2	3	0.78	0.2	28	6	0	9.76667	1
87	M	0	1	0	72	1	6	135.4	137	0.5	3.2	0.69	0.2	19	4	1	22.6667	0
88	Ｆ	0	1	0	75	1	5	20740	64	0.6	4.1	0.73	0	32	3	0	11.4667	1
89	M	0	1	1	80	1	5	15	63	0.7	4.1	0.93	0.1	18	>10	1	28.6333	1
90	F	0	1	0	76	1	5	544.8	108	1.8	3.9	0.56	0.1	24	5	1	18.8	1
91	M	0	1	1	75	0	7	7.9	75	1.7	3.3	0.87	0.1	43	>10	1	10.2667	1
92	M	1	0	0	67	1	9	7.4	45	2.6	2.5	0.6	2.8	20	>10	1	37.4333	1
93	F	1	0	0	57	0	6	2.7	43	1.5	3.3	0.43	0.1	55	1	0	21.7667	1
94	F	2	0	0	69	0	5	5.9	45	1.2	3.8	0.73	0.1	47	2	0	74.2	0
95	Ｆ	0	1	1	71	1	6	11.5	53	0.6	3.3	0.64	0.6	32	2	0	27.5667	1
96	F	0	1	0	75	1	6	54.2	45	0.7	3.1	0.45	0.1	16	4	1	32.4667	1
97	F	0	1	0	72	1	5	168	117	1.1	3.7	0.49	0.1	25	4	0	38.5333	1
98	M	0	1	0	67	1	6	33.6	95	1	3.5	0.73	0.1	28	4	1	15.0333	1
99	M	0	1	0	71	1	6	39.5	50	2.2	3.6	0.72	0.4	18	4	1	38.9667	1
100	F	0	1	0	67	0	5	66.4	186	0.9	3.6	0.74	0.1	51	1	0	67.0667	1
101	M	0	1	0	73	1	6	862.8	40	1	3.4	1.21	0.2	35	4	1	67.8667	0
102	F	1	0	0	68	0	5	3.3	29	0.5	4.5	1.09	0.1	32	7	1	66.6667	0
103	M	2	0	0	64	1	5	21	50	1	3.9	0.8	0.1	48	2	0	6.13333	1
104	M	0	1	0	57	1	7	408.7	142	1.3	2.5	1.07	0.2	16	5	1	21.6333	1
105	M	1	0	0	45	0	6	104.5	45	1.4	3.4	0.74	0.8	31	3	0	33.1667	0
106	M	0	1	1	75	0	6	72.9	24	2	4.2	1	0.1	62	1	0	64.1333	0
107	M	0	1	1	58	0	6	1956.5	124	2.1	3.2	1.07	0.1	30	5	1	12.7333	1
108	M	0	1	0	62	0	6	36.1	77	1.3	3	0.77	0.3	42	2	1	24.9667	1
109	F	0	1	0	65	1	6	2817	64	0.7	4	0.76	0.1	41	3	1	6.76667	1
110	F	0	1	0	70	1	5	8.1	48	0.5	3.9	0.55	0.3	22	4	1	26.7	1
111	F	0	1	0	78	1	6	42.2	88	0.6	3.1	0.62	0	23	>10	1	8.03333	1
112	M	0	1	0	69	1	7	184	136	2.6	3	0.56	0.1	35	>10	1	13.8667	1
113	M	0	1	1	72	1	6	71	36	1	3.3	0.69	2.3	25	>10	1	15	1
114	M	0	1	0	53	0	6	9.4	76	1.3	3	0.85	0.2	60	1	0	37.2333	1
115	M	0	1	1	74	0	6	290	52	1.3	3.4	0.71	0.1	70	8	1	31.1	1
116	M	1	0	0	65	1	5	7.2	19	0.6	4.6	0.78	0.1	15	5	0	53.6333	0
117	M	0	1	0	73	1	5	6.2	21	0.5	4.2	0.78	0.1	29	>10	1	26.9333	1
118	M	0	1	1	62	0	6	28.6	48	1.3	3.5	0.85	0.1	55	1	0	26.6	0
119	F	0	1	0	79	1	5	1662.7	62	0.7	4	0.75	0.1	40	4	0	50.0333	0
120	M	0	1	0	76	1	5	14.9	81	0.9	4.2	0.86	0.1	36	2	1	17.6667	1
121	M	0	1	0	57	1	5	363	45	1	4.2	0.7	0.1	48	4	1	39	1
122	F	0	0	0	75	1	5	460.2	34	1.3	4.1	0.65	0.4	40	>10	1	13.4	1
123	M	0	1	0	69	1	6	15.7	81	0.8	3.4	0.97	0	25	7	1	16.7667	1
124	M	0	0	1	74	0	5	17.5	38	0.7	4.4	0.64	0.1	94	2	0	56.4333	0
125	M	0	1	0	70	0	6	111	45	0.8	3.2	0.85	0.1	20	5	0	23.9	1
126	M	0	1	0	67	1	6	133.2	63	1.6	3.5	0.61	0.2	31	5	1	29.1	1
127	M	0	0	1	65	0	5	4	35	1	4.5	0.85	0.2	58	3	1	21.3333	1
128	M	1	0	1	56	1	7	7.1	31	1.5	3	0.67	0.1	44	2	0	15.8	1
129	M	0	1	0	66	0	7	86.5	90	1.2	2.5	0.67	0.5	31	>10	1	18.8333	1
130	M	0	1	1	64	0	6	97.7	55	1.1	3.2	0.71	0	20	4	0	34.9333	1
131	M	0	0	1	71	0	6	28.1	55	1.6	3.1	0.89	0.2	18	6	1	45.3	1
132	M	0	0	0	81	0	5	5.8	19	0.5	3.8	0.9	0.1	40	2	0	30.6667	0
133	F	0	0	0	79	0	5	549.4	36	1.2	3.6	0.67	1.9	38	2	0	54.6	0
134	M	0	1	1	64	1	8	112300	72	1.5	3.1	0.84	0.3	62	2	0	2.4	1
135	M	0	0	0	84	0	5	11.6	29	0.4	4	0.5	0.1	60	1	0	51.8	0
136	M	0	1	1	79	1	7	11.6	78	0.7	2.7	1.16	0.3	41	4	1	8.2	1
137	M	0	1	0	70	1	6	30	84	1.2	2.9	0.64	0.3	31	7	1	18.3	1
138	F	0	1	0	70	1	7	735	61	1.4	3.1	0.98	0.1	20	>10	1	5.66667	1
139	M	0	1	0	56	1	5	20.3	78	0.7	3.7	0.72	0.2	14	6	0	34.6333	1
140	F	0	1	0	73	1	6	39.1	92	0.8	3.2	0.55	0.7	53	>10	1	2.53333	0
141	M	0	0	0	78	0	6	15.7	22	0.7	3.5	0.7	0.4	74	2	1	23.1667	1
142	M	0	1	1	74	0	6	43.7	67	0.7	3	1.68	0	60	3	0	9.26667	1
143	F	0	0	0	73	0	6	7.6	44	1.1	3.8	1.07	0.3	62	4	1	23	1
144	F	0	1	0	83	0	6	1950	50	1	3.4	0.86	0.1	57	3	0	31.9667	0
145	F	1	0	0	76	0	5	727	23	1.1	4	0.59	0.1	25	4	0	48.9667	0
146	M	0	0	0	65	1	6	19.8	73	2.1	3.6	0.76	0.4	17	4	0	32.8667	1
147	M	0	0	1	61	1	5	199.6	45	1.3	4.3	0.59	0.2	28	4	1	48.1333	0
148	F	0	1	0	83	1	5	3506	33	0.5	3.6	0.72	0.1	24	>10	1	22.6667	1
149	M	0	1	0	75	1	5	9.5	91	1	4	0.75	0.1	18	4	0	11.5	1
150	M	0	1	0	80	1	7	4667	78	2.5	3.3	0.55	0.1	12	>10	1	10.3667	1
151	M	0	1	0	77	0	7	10954	63	1.8	2.6	1.21	0	35	4	1	9.7	1
152	F	0	0	0	71	0	6	10.9	41	1.9	3	0.72	0.2	43	4	1	9.53333	1
153	M	1	0	0	53	1	5	677.7	19	1.3	4.6	0.98	0.1	35	2	0	9.73333	1
154	F	0	1	0	70	0	8	5961	87	1.8	3	0.54	0	31	3	0	5.46667	1
155	M	0	1	0	83	0	8	100.7	43	0.8	2.7	1.56	0.3	29	5	1	3.73333	1
156	F	0	1	0	65	0	6	1899.4	52	1.2	3.1	0.64	0.1	37	4	1	18.3	1
157	M	0	1	0	78	0	5	19.3	31	0.5	4.1	0.71	0.1	57	7	1	16.3667	1
158	M	0	1	1	39	1	7	489	73	2.8	3.1	0.74	0.5	31	2	0	7.56667	1
159	M	0	1	1	61	1	8	5.6	66	0.9	2.9	0.75	0.3	21	4	1	7.06667	1
160	M	0	1	0	73	1	9	5.6	56	2.2	2.1	0.82	0.8	26	5	1	11.9333	1
161	M	0	1	0	77	0	7	17	114	1.5	2.9	1.19	0.8	22	>10	1	5.6	1
162	M	0	1	1	73	0	5	6.1	102	1	4.1	0.65	0.1	23	4	1	25.3333	1
163	F	0	1	0	66	1	5	172	117	0.9	3.7	0.52	0.2	16	5	0	22.6333	0
164	M	0	0	0	48	1	7	5.6	41	1	3.3	0.49	0.2	28	4	0	13.4333	1
165	M	0	0	0	88	0	5	17761	56	1.5	3.8	0.84	0	54	1	0	39.0667	0
166	M	0	0	0	63	1	7	68.2	44	3.6	3.6	0.74	0.5	18	8	0	37.6333	0
167	F	0	0	0	71	0	5	6.4	52	1.8	3.9	0.61	0.1	13	4	1	38.1	0
168	M	0	0	1	74	0	7	11.4	45	2.2	3.4	1.12	0.1	25	4	1	23.4	0
169	M	0	1	0	80	1	5	6.7	75	0.7	3.5	0.8	0.2	17	6	1	30.1	1
170	M	0	1	0	83	1	6	1.1	32	1	3.4	0.97	0	40	2	0	24	1
171	F	0	1	0	75	0	5	1987.7	51	1.5	3.5	0.56	0.2	32	2	0	35.5333	0
172	F	0	0	0	57	0	5	23.3	53	1	3.9	0.47	0.1	15	>10	1	34.7667	0
173	M	0	1	0	86	1	5	155.4	48	0.5	4.1	0.97	0.1	10	>10	1	14.8	1
174	M	1	0	0	66	1	5	6.2	49	1.4	4.2	0.81	0.1	35	2	0	17	1
175	M	0	0	1	73	0	5	9.6	101	0.9	3.7	0.73	0.4	63	1	0	33.8333	0
176	M	0	0	1	65	1	7	26.3	53	1.5	2.7	0.74	0.1	10	>10	1	0.433333	0
177	M	1	0	0	56	0	5	4306	37	1.3	3.9	0.69	0	31	3	0	32.2	0
178	M	0	0	0	30	0	5	4.2	44	0.9	4.5	1.41	0.1	56	3	1	32.3	0
179	F	0	1	0	77	1	6	9.4	74	1.8	3.3	0.63	0.1	20	4	1	29.9333	0
180	F	0	0	0	63	0	5	27.4	60	0.7	4	0.62	1	46	3	1	29.9667	0
181	F	0	1	0	74	0	5	9	35	0.7	4.2	0.52	0.1	52	1	0	29.9333	0
182	M	0	1	0	55	1	5	172	84	1.6	3.7	0.74	0	15	4	1	27.6	1
183	M	2	0	0	64	0	5	10.1	20	0.6	4.4	1.12	0.2	38	2	1	28.5333	1
184	M	0	0	1	79	0	5	57.1	22	1.6	3.9	1.17	0.2	34	5	1	27.9333	0
185	M	0	0	1	72	0	5	3027	31	0.8	4.3	0.74	0	27	5	0	27.4	0
186	M	0	1	0	57	1	5	36.9	56	0.8	4.1	0.57	0	10	9	1	26.5667	0
187	F	0	1	0	77	0	7	4.4	51	1.7	2.3	0.54	8.8	105	1	0	25.5	0
